# Supplementary material for: Energy intake and energy expenditure of pre-professional female contemporary dancers
Source: PLoS One. 2017 Feb 17;12(2):e0171998. doi: 10.1371/journal.pone.0171998 (PMC5315282; doi:10.1371/journal.pone.0171998)
Supplement: S1 Dataset — Participant characteristics, energy and macronutrient intakes, energy expenditure, energy balance and energy availability. (XLSX) [file pone.0171998.s001.xlsx]

## Sheet: Participant characteristics
	Age	Stature (cm)	Mass (kg)	Waist Circumference (cm)	Hip Circumference (cm)	W:H	Sum of 4 skinfolds (bicep, tricep, subsacp, supraill) (mm)	Body density	% Body Fat	Fat Mass (kg)	Fat free mass (kg)	Dance training ≥ 10 h.week (y)	Self-reported physical activity (h.week)
	18	172	72	76.95	107.35	0.72	59.15	1.03476	28.3711	20.4272	51.5728	7	31
	19	162.3	50.1	66.4	88.25	0.75	34.9	1.0503	21.2955	10.6691	39.4309	4	33
	20	164.1	60.6	68.5	99.8	0.69	67	1.02897	31.0634	18.8244	41.7756	3	24
	23	173.3	60.6	68.35	95.55	0.72	29.8	1.0542	19.551	11.8479	48.7521	8	20.5
	18	168	58.6	71.05	92.9	0.76	52	1.03855	26.6238	15.6015	42.9985	2	25
	28	161.9	52.9	72	92.85	0.78	41.3	1.04404	24.1214	12.7602	40.1398	9	18
	21	165.1	62.7	68.35	99.7	0.69	49.8	1.03821	26.7828	16.7928	45.9072	11	25
	22	169.7	71.9	74.3	103.45	0.72	67.35	1.02881	31.1392	22.3891	49.5109	6	18
	24	159.6	52.7	68.25	88.6	0.77	42.55	1.04311	24.5434	12.9344	39.7656	13	23
	19	166.5	74.2	82.7	105.2	0.79	67.95	1.03068	30.2666	22.4578	51.7422	2	36
	20	172.7	64.9	67	99.25	0.68	53.1	1.03621	27.7021	17.9786	46.9214	4	28
	20	160.6	62	72.85	97.2	0.75	60.65	1.03207	29.6182	18.3633	43.6367	3	27
	19	166	56.1	74.3	93.1	0.8	58.65	1.03501	28.2556	15.8514	40.2486	3	26
	20	165.6	54.7	67.3	92.1	0.73	46.85	1.04011	25.9111	14.1734	40.5266	2	23
	21	164.4	62	73.75	96.05	0.77	62.85	1.03096	30.1343	18.6833	43.3167	7.5	26.5
	21	180.8	67.6	70.2	98.05	0.72	45.55	1.04099	25.5105	17.2451	50.3549	3	25.5
	22	174.2	69.2	74.85	100.65	0.74	63.05	1.03086	30.1804	20.8848	48.3152	9	21.5
	19	161.6	63.5	71.9	101.1	0.71	56.1	1.03632	27.6515	17.5587	45.9413	5	25
	22	161.5	61.6	72.9	96.2	0.76	66.65	1.02913	30.9871	19.0881	42.5119	5	29.5
	21	173	69.4	76.3	99.85	0.76	63.2	1.03079	30.2149	20.9691	48.4309	3	33.5
	20	161.4	61.2	76.1	98.65	0.77	84	1.02193	34.378	21.0393	40.1607	3	29
	24	178.1	69.5	71.2	103.3	0.69	44.5	1.04171	25.1791	17.4994	52.0006	8	42
	23	165.9	72.7	78.95	105.5	0.75	65.3	1.02977	30.6895	22.3113	50.3887	3	29
	21	162.2	61.8	75.1	95	0.79	60.05	1.03238	29.4743	18.2151	43.5849	9	17.5
	21	174.3	72.7	77.4	105.55	0.73	66.2	1.02934	30.8886	22.456	50.244	3	22

## Sheet: 18-TFEQ
	Cognitive restraint		Uncontrolled eating		Emotional eating
	Absolute	%	Absolute	%	Absolute	%
	20	77.7778	25	59.2593	9	66.6667
	16	55.5556	16	25.9259	6	33.3333
	15	50	22	48.1481	6	33.3333
	16	55.5556	17.5	31.4815	5	22.2222
	11	27.7778	25	59.2593	6	33.3333
	23	94.4444	20.5	42.5926	5.5	27.7778
	16	55.5556	21	44.4444	9	66.6667
	15	50	30	77.7778	7	44.4444
	13.5	41.6667	20	40.7407	7	44.4444
	23	94.4444	18	33.3333	8	55.5556
	14	44.4444	21	44.4444	9	66.6667
	14	44.4444	19	37.037	7	44.4444
	13	38.8889	21	44.4444	11	88.8889
	6	0	22	48.1481	6	33.3333
	13	38.8889	20	40.7407	9	66.6667
	11.5	30.5556	15.5	24.0741	6.5	38.8889
	17	61.1111	22	48.1481	12	100
	16	55.5556	21	44.4444	5	22.2222
	13	38.8889	19	37.037	7	44.4444
	15	50	27	66.6667	6	33.3333
	15	50	27	66.6667	6	33.3333
	16	55.5556	15	22.2222	3	0
	11	27.7778	23	51.8519	9	66.6667
	15	50	19	37.037	8	55.5556
	14	44.4444	18.5	35.1852	7	44.4444

## Sheet: Daily dietary intake
	Total 7 day period						Week days (scheduled training)						Weekend (no scheduled training)
	Energy (Kcal)	Energy (Kj)	Carbohydrate (g)	Protein (g)	Fat (g)	Alcohol (g)	Energy (Kcal)	Energy (Kj)	Carbohydrate (g)	Protein (g)	Fat (g)	Alcohol (g)	Energy (Kcal)	Energy (Kj)	Carbohydrate (g)	Protein (g)	Fat (g)	Alcohol (g)
	1953.39	8203.51	244.779	81.4241	75.1805	0.027663	2011.42	8453.03	258.549	84.237	71.2669	0.0387282	1808.31	7579.71	191.916	74.3919	84.9643	0
	2483.68	10463.4	366.105	91.8301	75.9221	0	1978.56	8342.35	301.3	79.1204	52.8419	0	3746.48	12420.2	528.12	123.604	133.623	0
	2253.86	9461.88	294.06	72.3015	85.6743	5.23947	2150	9025.46	289.25	75.2331	83.4265	0	2513.49	10552.9	334.479	64.9725	91.2936	18.3381
	2904.03	12174.6	306.072	118.896	136.385	0	2920.63	12245.4	306.866	122.833	136.142	0	2862.54	12427.2	304.087	109.054	136.992	0
	2511.71	10544	336.28	74.1766	90.5655	15.4893	2383.82	10003.6	323.782	79.9929	90.8663	0	2831.43	11895.1	367.526	59.636	89.8137	54.2125
	2026.16	8518.42	238.064	79.2057	81.7666	7.42143	1657.7	6986.79	213.728	72.8036	57.3462	2.275	2947.32	12347.5	298.903	95.211	142.818	20.2875
	2669.55	11119.9	322.024	91.2732	114.832	4.44857	2388.3	9916.56	299.527	86.9304	98.0633	0.528	3372.67	14128.2	378.267	102.13	156.752	14.25
	2998.52	12619.9	419.371	81.0743	114.805	6.2	3131.8	13165.4	427.572	82.7845	126.712	0	2665.34	11256.2	398.867	76.7986	85.0361	21.7
	2307.82	9657.92	206.5	77.6671	85.1746	63.5824	1953.47	8171.46	183.665	55.8358	64.2415	66.4044	3193.68	13374.1	263.587	132.245	137.507	56.5275
	1712.4	7213.16	263.926	61.9738	49.0437	1.51857	1778.02	7486.95	272.026	65.477	50.1747	1.086	1548.38	6528.67	243.676	53.2156	46.2161	2.6
	2082.87	8744.53	248.806	83.3544	80.2201	8.97271	1938.04	8142.06	239.734	79.9355	69.457	8.455	2444.94	10250.7	271.485	91.9017	107.128	10.267
	2730.19	11464.2	348.614	92.8145	110.644	0	2785.3	11694.4	355.494	92.157	114.178	0	2592.43	10889	331.416	94.4581	101.811	0
	1630.28	6864.04	266.493	57.2896	38.7766	1.50114	1620.28	6834.55	280.494	59.3571	31.1667	0	1655.27	6937.75	231.49	52.1207	57.8012	5.254
	2320.89	9760.57	325.069	82.3291	74.2601	11.8359	2066.74	8702.32	318.383	75.8523	61.9406	0	2956.27	12406.2	341.784	98.521	105.059	41.4255
	2212.5	9327.42	342.288	79.8303	63.552	1.74853	1987.32	8382.78	314.945	83.6447	49.4176	0	2775.44	11689	410.646	70.2942	98.888	6.11986
	3234.43	13566.2	383.35	84.8927	151.947	6.1889	3193.54	13408	392.521	77.5371	146.717	6.45647	3336.64	13961.9	360.423	103.282	165.022	5.52
	2470.31	10381.5	327.161	82.8544	96.5745	0.116908	2428.69	10204.2	311.861	88.8901	96.2067	0.163671	2574.36	10824.6	365.412	67.765	97.4941	0
	1691.9	7097.8	187.39	63.4595	59.9952	23.4522	1665.28	6997.39	208.682	54.3092	50.9129	23.68	1758.47	7348.82	134.16	86.3353	82.701	22.8826
	2023.98	8517.32	283.703	53.4655	80.4274	2.51885	1830.57	7702.84	263.259	44.3439	73.0633	0.954383	2507.51	10553.5	334.813	76.2695	98.8379	6.43
	2815.68	11818.3	392.986	76.6584	98.0566	15.175	2288.67	9595.66	322.896	69.8518	82.7807	2.225	4133.2	17374.9	568.211	93.6749	136.246	47.55
	2329.22	9791.82	325.297	56.1487	76.8092	23.4571	2298.72	9673	337.618	59.3672	81.7467	3.7888	2405.46	10088.9	294.496	48.1023	64.4656	72.628
	2993.84	12502.5	326.169	93.8542	133.133	18.6426	2711.88	11357.9	315.394	90.038	119.288	4.544	3698.75	15363.8	353.105	103.395	167.745	53.889
	2516.49	10594.3	331.672	90.4967	90.5967	10.5339	2702.42	11390	371.62	99.8011	88.2816	12.4725	2051.65	8605.23	231.802	67.2356	96.3847	5.6875
	2566.89	10802.2	355.105	88.8317	86.1867	5.89222	2279.33	9602.85	319.669	92.7248	72.4119	0.0564382	3285.79	13800.5	443.695	79.099	120.624	20.4817
	3265.5	13707	372.067	99.9956	157.882	2.77143	3276.29	13781.4	361.122	99.692	164.031	2.4	3238.51	13521	399.43	100.755	142.509	3.7

## Sheet: Daily energy expenditure
	Total 7 day period				Week days (scheduled training)				Weekend (no scheduled training)
	Basal metabolic rate (Kcal)	Accelerometer energy expenditure (Kcal)	Non-wear physical activity energy expenditure (Kcal)	Thermic effect of food (Kcal)	Basal metabolic rate (Kcal)	Accelerometer energy expenditure (Kcal)	Non-wear physical activity energy expenditure (Kcal)	Thermic effect of food (Kcal)	Basal metabolic rate (Kcal)	Accelerometer energy expenditure (Kcal)	Non-wear physical activity energy expenditure (Kcal)	Thermic effect of food (Kcal)
	1568.29	1217.74	39.0534	175.414	1568.29	1143.41	57.7162	181.089	1568.29	1403.58	42.5091	154.684
	1331.4	457.78	27.3944	220.675	1331.4	575.643	31.9602	183.286	1331.4	163.124	0	313.903
	1429.74	705.198	58.1802	180.196	1429.74	793.076	59.684	182.517	1429.74	485.504	54.4206	185.665
	1445.25	760.237	31.0788	241.615	1445.25	815.048	34.1268	251.671	1445.25	623.209	12.7906	235.927
	1431.99	706.146	137.256	192.648	1431.99	769.788	178.021	199.096	1431.99	547.043	35.3424	188.715
	1317.09	619.383	857.19	171.21	1317.09	716.159	123.665	152.831	1317.09	377.443	928.003	220.559
	1447.93	653.774	244.139	214.765	1447.93	719.244	221.413	201.555	1447.93	490.097	53.0279	253.527
	1542.92	1304.7	1299.13	227.438	1542.92	1290.98	901.214	239.294	1542.92	1338.98	1146.96	215.294
	1325.43	762.184	21.5675	156.47	1325.43	773.917	20.1009	127.3	1325.43	732.852	35.2843	250.214
	1567.27	1077.19	160.876	147.781	1567.27	1201.91	122.302	159.481	1567.27	765.375	171.54	137.165
	1496.15	650.378	125.179	176.94	1496.15	665.733	110.518	170.683	1496.15	611.992	51.3116	201.211
	1431.85	832.727	265.018	225.241	1431.85	894.322	192.17	226.601	1431.85	678.74	62.7997	219.608
	1398.35	989.677	95.2378	144.361	1398.35	887.407	80.7847	150.844	1398.35	1245.35	33.7238	135.155
	1379.83	779.386	30.0093	192.285	1379.83	881.774	35.0988	186.521	1379.83	523.416	34.5713	227.711
	1439.29	983.736	90.9259	190.939	1439.29	1164.99	116.938	191.313	1439.29	530.597	25.8966	214.554
	1541.88	912.536	35.6553	227.057	1541.88	814.901	60.6635	228.208	1541.88	749.172	33.7982	251.659
	1531.9	1308.69	36.3257	198.119	1531.9	1432.8	39.5547	206.747	1531.9	998.428	28.2534	198.793
	1453.14	853.988	88.0473	134.252	1453.14	791.436	69.9252	129.626	1453.14	1010.37	65.5932	151.141
	1422.28	974.678	374.491	154.531	1422.28	1076.87	620.679	138.93	1422.28	719.189	69.3597	199.883
	1534.36	1180	37.4575	213.428	1534.36	1195.93	36.1251	185.874	1534.36	1140.19	22.7261	292.797
	1426.93	742.792	35.9969	169.567	1426.93	659.798	57.3633	178.23	1426.93	950.279	22.5249	149.876
	1538.09	761.393	21.0914	227.083	1538.09	836.816	39.7492	214.192	1538.09	572.835	28.3923	250.346
	1534.22	901.689	1912.24	205.094	1534.22	848.592	628.331	233.698	1534.22	1034.43	1553.19	160.55
	1430.62	807.713	194.153	215.105	1430.62	876.49	38.7646	207.797	1430.62	635.769	291.311	238.384
	1568.9	786.151	269.037	244.259	1568.9	777.5	190.511	247.682	1568.9	807.78	56.2206	254.735

## Sheet: Daily energy bal. & avail.
	Total 7 day period		Weekdays (scheduled training)		Weekend (no scheduled training)
	Energy balance (Kcal)	Energy availability (Kcal.kgFFM)	Energy balance (Kcal)	Energy availability (Kcal.kgFFM)	Energy balance (Kcal)	Energy availability (Kcal.kgFFM)
	-1047.11	12.2878	-939.086	14.2935	-1360.75	6.38961
	446.428	46.8583	-143.729	32.1444	1938.05	84.0176
	-119.46	31.7258	-315.018	27.6127	358.162	42.0087
	425.845	39.9077	374.529	39.1283	545.354	42.0577
	43.6715	35.4507	-195.071	30.5146	628.341	47.7911
	-938.71	12.451	-652.043	18.5291	104.225	37.1969
	108.937	34.8061	-201.845	28.4409	1128.08	55.5902
	-1375.67	7.08607	-842.619	16.8689	-1578.82	3.22083
	42.1638	34.8039	-293.278	26.4776	849.898	55.3903
	-1240.71	8.29993	-1272.95	7.94051	-1092.97	10.6993
	-365.772	25.054	-505.037	22.2651	84.2797	34.1441
	-24.6373	33.4313	40.3636	34.7903	199.433	37.9047
	-997.343	12.3302	-897.099	14.7432	-1157.31	8.50542
	-60.6269	33.7311	-416.492	25.6608	790.735	53.521
	-492.389	23.4316	-925.206	14.5263	565.102	45.6949
	517.3	41.1119	547.888	41.6827	760.135	45.9211
	-604.724	20.7733	-782.305	17.6544	-183.014	28.5707
	-837.529	14.8754	-778.855	15.9475	-921.778	13.5391
	-901.995	14.1174	-1428.19	2.78271	96.8053	35.9616
	-149.571	29.4277	-663.616	19.4553	1143.12	54.6912
	-46.0662	33.9039	-23.5974	34.5847	-144.149	31.3285
	446.183	38.5456	83.032	31.9909	1309.08	53.992
	-2036.75	-5.25511	-542.417	21.6519	-2230.74	-9.46942
	-80.7062	32.103	-274.349	27.9809	689.705	48.3838
	397.149	39.1413	491.698	40.8763	550.873	42.049
